# Supplementary material for: Optimal non-pharmaceutical intervention policy for Covid-19 epidemic via neuroevolution algorithm
Source: Evol Med Public Health. 2022 Jan 28;10(1):59–70. doi: 10.1093/emph/eoac002 (PMC8841015; doi:10.1093/emph/eoac002)
Supplement: eoac002_Supplementary_Data [file eoac002_supplementary_data.zip]

Archive with 10 entries (10 files):
- Fig2_evo_schematic.png
- Fig3_no_control_vs_uniform_vs_optimal.pdf
- Fig4_control_scenarios_1240.pdf
- Fig5_normalized_cumulative_imposed_control.pdf
- Fig6_Reffective_vs_control_policy.pdf
- plos2015.bst
- references_manual.bib
- revised_supplementary.pdf
- scalerel.sty
- Fig1_UK_Covid_timeline.pdf
