# Supplementary material for: Optimal non-pharmaceutical intervention policy for Covid-19 epidemic via neuroevolution algorithm
Source: Evol Med Public Health. 2022 Jan 28;10(1):59–70. doi: 10.1093/emph/eoac002 (PMC8841015; doi:10.1093/emph/eoac002)
Supplement: eoac002_Supplementary_Data [file eoac002_supplementary_data.zip › references_manual.bib]

@misc{WHOpandemic,
    title = {{WHO Director-General's opening remarks at the media briefing on COVID-19 - 11 March 2020}},
    url = {https://www.who.int/director-general/speeches/detail/who-director-general-s-opening-remarks-at-the-media-briefing-on-covid-19---11-march-2020},
    publisher = {World Health Organization}
}

@article{Shrestha:2011ho, 
year = {2011}, 
title = {{Statistical inference for multi-pathogen systems.}}, 
author = {Shrestha, Sourya and King, Aaron A and Rohani, Pejman}, 
journal = {PLoS Computational Biology}, 
doi = {10.1371/journal.pcbi.1002135}, 
abstract = {{There is growing interest in understanding the nature and consequences of interactions among infectious agents. Pathogen interactions can be operational at different scales, either within a co-infected host or in host populations where they co-circulate, and can be either cooperative or competitive. The detection of interactions among pathogens has typically involved the study of synchrony in the oscillations of the protagonists, but as we show here, phase association provides an unreliable dynamical fingerprint for this task. We assess the capacity of a likelihood-based inference framework to accurately detect and quantify the presence and nature of pathogen interactions on the basis of realistic amounts and kinds of simulated data. We show that when epidemiological and demographic processes are well understood, noisy time series data can contain sufficient information to allow correct inference of interactions in multi-pathogen systems. The inference power is dependent on the strength and time-course of the underlying mechanism: stronger and longer-lasting interactions are more easily and more precisely quantified. We examine the limitations of our approach to stochastic temporal variation, under-reporting, and over-aggregation of data. We propose that likelihood shows promise as a basis for detection and quantification of the effects of pathogen interactions and the determination of their (competitive or cooperative) nature on the basis of population-level time-series data.}}, 
pages = {e1002135}, 
number = {8}, 
volume = {7}, 
language = {English}, 
keywords = {}
}
@book{Keeling&Rohani:2008, 
year = {2008}, 
title = {{Modelling Infectious Diseases: In Humans and Animals}}, 
author = {Keeling, M J and Rohani, P}, 
series = {Princeton University Press}, 
publisher = {Princeton University Press}, 
keywords = {}
}

@article{10.1038/s41467-021-22366-y, 
year = {2021}, 
title = {{Genetic evidence for the association between COVID-19 epidemic severity and timing of non-pharmaceutical interventions}}, 
author = {Ragonnet-Cronin, Manon and Boyd, Olivia and Geidelberg, Lily and Jorgensen, David and Nascimento, Fabricia F. and Siveroni, Igor and Johnson, Robert A. and Baguelin, Marc and Cucunubá, Zulma M. and Jauneikaite, Elita and Mishra, Swapnil and Watson, Oliver J. and Ferguson, Neil and Cori, Anne and Donnelly, Christl A. and Volz, Erik}, 
journal = {Nature Communications}, 
doi = {10.1038/s41467-021-22366-y}, 
pmid = {33846321}, 
abstract = {{Unprecedented public health interventions including travel restrictions and national lockdowns have been implemented to stem the COVID-19 epidemic, but the effectiveness of non-pharmaceutical interventions is still debated. We carried out a phylogenetic analysis of more than 29,000 publicly available whole genome SARS-CoV-2 sequences from 57 locations to estimate the time that the epidemic originated in different places. These estimates were examined in relation to the dates of the most stringent interventions in each location as well as to the number of cumulative COVID-19 deaths and phylodynamic estimates of epidemic size. Here we report that the time elapsed between epidemic origin and maximum intervention is associated with different measures of epidemic severity and explains 11\% of the variance in reported deaths one month after the most stringent intervention. Locations where strong non-pharmaceutical interventions were implemented earlier experienced much less severe COVID-19 morbidity and mortality during the period of study. Estimating the effects of non-pharmaceutical interventions for COVID-19 is challenging, partly due to variations in testing. Here, the authors use viral sequence data as an alternative means of inferring intervention effects, and show that delays in implementation resulted in more severe epidemics.}}, 
pages = {2188}, 
number = {1}, 
volume = {12}, 
keywords = {}, 
local-url = {file://localhost/Users/rohani/Documents/Papers%20Library/2021/Ragonnet-Cronin-2021-Nature%20Communications.pdf}
}

@article{Riolo&Rohani:2015, 
year = {2015}, 
title = {{Combating pertussis resurgence: One booster vaccination schedule does not fit all}}, 
author = {Riolo, Maria A and Rohani, Pejman}, 
journal = {Proceedings of the National Academy of Sciences of the United States of America}, 
doi = {10.1073/pnas.1415573112}, 
pages = {E472 -- E477}, 
number = {5}, 
volume = {112}, 
language = {English}, 
keywords = {}, 
month = {01}
}


@article{Hollingsworth:2011jr, 
year = {2011}, 
title = {{Mitigation Strategies for Pandemic Influenza A: Balancing Conflicting Policy Objectives}}, 
author = {Hollingsworth, T Déirdre and Klinkenberg, Don and Heesterbeek, Hans and Anderson, Roy M}, 
journal = {PLoS Computational Biology}, 
doi = {10.1371/journal.pcbi.1001076.s001}, 
editor = {Tanaka, Mark M}, 
pages = {e1001076}, 
number = {2}, 
volume = {7}, 
language = {English}, 
keywords = {}, 
month = {02}
}


@article{zhu2020novel,
  title={A novel coronavirus from patients with pneumonia in China, 2019},
  author={Zhu, Na and Zhang, Dingyu and Wang, Wenling and Li, Xingwang and Yang, Bo and Song, Jingdong and Zhao, Xiang and Huang, Baoying and Shi, Weifeng and Lu, Roujian and others},
  journal={New England journal of medicine},
  year={2020},
  volume = {382},
  pages = {727-733},
  doi = {10.1056/NEJMoa2001017}
}


@misc{govresponse,
    title = {{COVID-19 GOVERNMENT RESPONSE TRACKER}},
    url = {https://www.bsg.ox.ac.uk/research/research-projects/covid-19-government-response-tracker},
    publisher = {University of Oxford}
}


@article{hassan2021hindsight,
  title={Hindsight is 2020? Lessons in global health governance one year into the pandemic},
  author={Hassan, Ines and Mukaigawara, Mitsuru and King, Lois and Fernandes, Genevie and Sridhar, Devi},
  journal={Nature Medicine},
  volume={27},
  number={3},
  pages={396--400},
  year={2021},
  publisher={Nature Publishing Group}
}


@article{brauner2021inferring,
  title={Inferring the effectiveness of government interventions against COVID-19},
  author={Brauner, Jan M and Mindermann, S{\"o}ren and Sharma, Mrinank and Johnston, David and Salvatier, John and Gaven{\v{c}}iak, Tom{\'a}{\v{s}} and Stephenson, Anna B and Leech, Gavin and Altman, George and Mikulik, Vladimir and others},
  journal={Science},
  volume={371},
  number={6531},
  year={2021},
  publisher={American Association for the Advancement of Science}
}


@article{cameron2020variation,
  title={Variation in the response to COVID-19 across the four nations of the United Kingdom},
  author={Cameron-Blake, Emily and Tatlow, Helen and Wood, Andrew and Hale, Thomas and Kira, Beatriz and Petherick, Anna and Phillips, Toby},
  journal={Blavatnik School of Government working paper series},
  publisher={University of Oxford},
  year={2020}
}


@article{SalimansEvolutionLearning,
  title={Evolution strategies as a scalable alternative to reinforcement learning},
  author={Salimans, Tim and Ho, Jonathan and Chen, Xi and Sidor, Szymon and Sutskever, Ilya},
  journal={arXiv preprint arXiv:1703.03864},
  year={2017}
}


@article{lee2010optimal,
  title={Optimal control for pandemic influenza: the role of limited antiviral treatment and isolation},
  author={Lee, Sunmi and Chowell, Gerardo and Castillo-Ch{\'a}vez, Carlos},
  journal={Journal of Theoretical Biology},
  volume={265},
  number={2},
  pages={136--150},
  year={2010},
  publisher={Elsevier}
}


@article{lin2010optimal,
  title={An optimal control theory approach to non-pharmaceutical interventions},
  author={Lin, Feng and Muthuraman, Kumar and Lawley, Mark},
  journal={BMC infectious diseases},
  volume={10},
  number={1},
  pages={1--13},
  year={2010},
  publisher={BioMed Central}
}


@article{SuchDeepLearning,
  title={Deep neuroevolution: Genetic algorithms are a competitive alternative for training deep neural networks for reinforcement learning},
  author={Such, Felipe Petroski and Madhavan, Vashisht and Conti, Edoardo and Lehman, Joel and Stanley, Kenneth O and Clune, Jeff},
  journal={arXiv preprint arXiv:1712.06567},
  year={2017}
}


@article{Davies2021EstimatedEngland.,
    title = {{Estimated transmissibility and impact of SARS-CoV-2 lineage B.1.1.7 in England.}},
    year = {2021},
    journal = {Science (New York, N.Y.)},
    author = {Davies, Nicholas G and Abbott, Sam and Barnard, Rosanna C and Jarvis, Christopher I and Kucharski, Adam J and Munday, James D and Pearson, Carl A B and Russell, Timothy W and Tully, Damien C and Washburne, Alex D and Wenseleers, Tom and Gimma, Amy and Waites, William and Wong, Kerry L M and van Zandvoort, Kevin and Silverman, Justin D and {CMMID COVID-19 Working Group} and {COVID-19 Genomics UK (COG-UK) Consortium} and Diaz-Ordaz, Karla and Keogh, Ruth and Eggo, Rosalind M and Funk, Sebastian and Jit, Mark and Atkins, Katherine E and Edmunds, W John},
    month = {3},
    url = {http://www.ncbi.nlm.nih.gov/pubmed/33658326},
    doi = {10.1126/science.abg3055},
    issn = {1095-9203},
    pmid = {33658326}

}


@misc{giattino2020epidemiological,
  title={How epidemiological models of COVID-19 help us estimate the true number of infections},
  author={Giattino, C},
  publisher={Our World in Data},
  url = {https://ourworldindata.org/covid-modelse},
  year={2020}
}


@misc{UK_ICU,
  title={Coronavirus (Covid-19) in the UK},
  publisher={Public Health England},
  url = {https://coronavirus.data.gov.uk/details/healthcare},
  year={2020}
}


@article{wang2020clinical,
  title={Clinical characteristics of 138 hospitalized patients with 2019 novel coronavirus--infected pneumonia in Wuhan, China},
  author={Wang, Dawei and Hu, Bo and Hu, Chang and Zhu, Fangfang and Liu, Xing and Zhang, Jing and Wang, Binbin and Xiang, Hui and Cheng, Zhenshun and Xiong, Yong and others},
  journal={Jama},
  volume={323},
  number={11},
  pages={1061--1069},
  year={2020},
  publisher={American Medical Association}
}

@article{grasselli2020baseline,
  title={Baseline characteristics and outcomes of 1591 patients infected with SARS-CoV-2 admitted to ICUs of the Lombardy Region, Italy},
  author={Grasselli, Giacomo and Zangrillo, Alberto and Zanella, Alberto and Antonelli, Massimo and Cabrini, Luca and Castelli, Antonio and Cereda, Danilo and Coluccello, Antonio and Foti, Giuseppe and Fumagalli, Roberto and others},
  journal={Jama},
  volume={323},
  number={16},
  pages={1574--1581},
  year={2020},
  publisher={American Medical Association}
}


@misc{park2020population,
  title={Population estimates for the UK, England and Wales, Scotland and Northern Ireland, provisional: mid-2019},
  author={Park, N},
  publisher={Office for National Statistics},
  url={https://www.ons.gov.uk/peoplepopulationandcommunity/populationandmigration/populationestimates/bulletins/annualmidyearpopulationestimates/mid2018#:~:text=The%20population%20of%20the%20UK,any%20year%20since%20mid%2D2004.},
  year={2020}
}

@article{li2020early,
  title={Early transmission dynamics in Wuhan, China, of novel coronavirus--infected pneumonia},
  author={Li, Qun and Guan, Xuhua and Wu, Peng and Wang, Xiaoye and Zhou, Lei and Tong, Yeqing and Ren, Ruiqi and Leung, Kathy SM and Lau, Eric HY and Wong, Jessica Y and others},
  journal={New England journal of medicine},
  year={2020},
  publisher={Mass Medical Soc}
}

@article{zhang2020evolving,
  title={Evolving epidemiology and transmission dynamics of coronavirus disease 2019 outside Hubei province, China: a descriptive and modelling study},
  author={Zhang, Juanjuan and Litvinova, Maria and Wang, Wei and Wang, Yan and Deng, Xiaowei and Chen, Xinghui and Li, Mei and Zheng, Wen and Yi, Lan and Chen, Xinhua and others},
  journal={The Lancet Infectious Diseases},
  volume={20},
  number={7},
  pages={793--802},
  year={2020},
  publisher={Elsevier}
}

@article{li2020substantial,
  title={Substantial undocumented infection facilitates the rapid dissemination of novel coronavirus (SARS-CoV-2)},
  author={Li, Ruiyun and Pei, Sen and Chen, Bin and Song, Yimeng and Zhang, Tao and Yang, Wan and Shaman, Jeffrey},
  journal={Science},
  volume={368},
  number={6490},
  pages={489--493},
  year={2020},
  publisher={American Association for the Advancement of Science}
}

@misc{UKICUbeds,
  title={Critical Care Bed Capacity and Urgent Operations},
  publisher={NHS England},
  url={https://www.england.nhs.uk/statistics/statistical-work-areas/critical-care-capacity/},
  year={2020}
}


@article{brett2020transmission,
  title={Transmission dynamics reveal the impracticality of COVID-19 herd immunity strategies},
  author={Brett, Tobias S and Rohani, Pejman},
  journal={Proceedings of the National Academy of Sciences},
  volume={117},
  number={41},
  pages={25897--25903},
  year={2020},
  publisher={National Acad Sciences}
}


@article{dong2020interactive,
  title={An interactive web-based dashboard to track COVID-19 in real time},
  author={Dong, Ensheng and Du, Hongru and Gardner, Lauren},
  journal={The Lancet infectious diseases},
  volume={20},
  number={5},
  pages={533--534},
  year={2020},
  publisher={Elsevier}
}


@article{kochanczyk2021pareto,
  title={Pareto-based evaluation of national responses to COVID-19 pandemic shows that saving lives and protecting economy are non-trade-off objectives},
  author={Kocha{\'n}czyk, Marek and Lipniacki, Tomasz},
  journal={Scientific reports},
  volume={11},
  number={1},
  pages={1--9},
  year={2021},
  publisher={Nature Publishing Group}
}


@article{anderson2020will,
  title={How will country-based mitigation measures influence the course of the COVID-19 epidemic?},
  author={Anderson, Roy M and Heesterbeek, Hans and Klinkenberg, Don and Hollingsworth, T D{\'e}irdre},
  journal={The lancet},
  volume={395},
  number={10228},
  pages={931--934},
  year={2020},
  publisher={Elsevier}
}


@article{prem2020effect,
  title={The effect of control strategies to reduce social mixing on outcomes of the COVID-19 epidemic in Wuhan, China: a modelling study},
  author={Prem, Kiesha and Liu, Yang and Russell, Timothy W and Kucharski, Adam J and Eggo, Rosalind M and Davies, Nicholas and Flasche, Stefan and Clifford, Samuel and Pearson, Carl AB and Munday, James D and others},
  journal={The Lancet Public Health},
  volume={5},
  number={5},
  pages={e261--e270},
  year={2020},
  publisher={Elsevier}
}


@article{walker2020impact,
  title={The impact of COVID-19 and strategies for mitigation and suppression in low-and middle-income countries},
  author={Walker, Patrick GT and Whittaker, Charles and Watson, Oliver J and Baguelin, Marc and Winskill, Peter and Hamlet, Arran and Djafaara, Bimandra A and Cucunub{\'a}, Zulma and Mesa, Daniela Olivera and Green, Will and others},
  journal={Science},
  volume={369},
  number={6502},
  pages={413--422},
  year={2020},
  publisher={American Association for the Advancement of Science}
}


@article{davies2020effects,
  title={Effects of non-pharmaceutical interventions on COVID-19 cases, deaths, and demand for hospital services in the UK: a modelling study},
  author={Davies, Nicholas G and Kucharski, Adam J and Eggo, Rosalind M and Gimma, Amy and Edmunds, W John and Jombart, Thibaut and O'Reilly, Kathleen and Endo, Akira and Hellewell, Joel and Nightingale, Emily S and others},
  journal={The Lancet Public Health},
  volume={5},
  number={7},
  pages={e375--e385},
  year={2020},
  publisher={Elsevier}
}

@article{liu2021impact,
  title={The impact of non-pharmaceutical interventions on SARS-CoV-2 transmission across 130 countries and territories},
  author={Liu, Yang and Morgenstern, Christian and Kelly, James and Lowe, Rachel and Jit, Mark},
  journal={BMC medicine},
  volume={19},
  number={1},
  pages={1--12},
  year={2021},
  publisher={BioMed Central}
}

@article{courtemanche2020strong,
  title={Strong Social Distancing Measures In The United States Reduced The COVID-19 Growth Rate: Study evaluates the impact of social distancing measures on the growth rate of confirmed COVID-19 cases across the United States.},
  author={Courtemanche, Charles and Garuccio, Joseph and Le, Anh and Pinkston, Joshua and Yelowitz, Aaron},
  journal={Health Affairs},
  volume={39},
  number={7},
  pages={1237--1246},
  year={2020}
}

@techreport{acemoglu2020optimal,
  title={Optimal targeted lockdowns in a multi-group SIR model},
  author={Acemoglu, Daron and Chernozhukov, Victor and Werning, Iv{\'a}n and Whinston, Michael D},
  year={2020},
  institution={National Bureau of Economic Research}
}

@article{richard2021age,
  title={Age-structured non-pharmaceutical interventions for optimal control of COVID-19 epidemic},
  author={Richard, Quentin and Alizon, Samuel and Choisy, Marc and Sofonea, Mircea T and Djidjou-Demasse, Rams{\`e}s},
  journal={PLoS computational biology},
  volume={17},
  number={3},
  pages={e1008776},
  year={2021},
  publisher={Public Library of Science San Francisco, CA USA}
}

@article{rowthorn2020cost,
  title={A cost--benefit analysis of the COVID-19 disease},
  author={Rowthorn, Robert and Maciejowski, Jan},
  journal={Oxford Review of Economic Policy},
  volume={36},
  number={Supplement\_1},
  pages={S38--S55},
  year={2020},
  publisher={Oxford University Press UK}
}

@techreport{bethune2020covid,
  title={Covid-19 infection externalities: Trading off lives vs. livelihoods},
  author={Bethune, Zachary A and Korinek, Anton},
  year={2020},
  institution={National Bureau of Economic Research}
}


@tutorial{doucet2009tutorial,
  title={A tutorial on particle filtering and smoothing: Fifteen years later},
  author={Doucet, Arnaud and Johansen, Adam M and others},
  year={2009}
}


@article{ferguson2020report,
  title={Report 9: Impact of non-pharmaceutical interventions (NPIs) to reduce COVID19 mortality and healthcare demand},
  author={Ferguson, Neil and Laydon, Daniel and Nedjati Gilani, Gemma and Imai, Natsuko and Ainslie, Kylie and Baguelin, Marc and Bhatia, Sangeeta and Boonyasiri, Adhiratha and Cucunuba Perez, ZULMA and Cuomo-Dannenburg, Gina and others},
  year={2020}
}

@inproceedings{glorot2010understanding,
  title={Understanding the difficulty of training deep feedforward neural networks},
  author={Glorot, Xavier and Bengio, Yoshua},
  booktitle={Proceedings of the thirteenth international conference on artificial intelligence and statistics},
  pages={249--256},
  year={2010},
  organization={JMLR Workshop and Conference Proceedings}
}

@book{pontryagin1987mathematical,
  title={Mathematical theory of optimal processes},
  author={Pontryagin, Lev Semenovich},
  year={1987},
  publisher={CRC press}
}

@article{djidjou2020optimal,
  title={Optimal COVID-19 epidemic control until vaccine deployment},
  author={Djidjou-Demasse, Ramses and Michalakis, Yannis and Choisy, Marc and Sofonea, Micea T and Alizon, Samuel},
  journal={MedRxiv},
  year={2020},
  publisher={Cold Spring Harbor Laboratory Press}
}

@inproceedings{lecun1988theoretical,
  title={A theoretical framework for back-propagation},
  author={LeCun, Yann and Touresky, D and Hinton, G and Sejnowski, T},
  booktitle={Proceedings of the 1988 connectionist models summer school},
  volume={1},
  pages={21--28},
  year={1988}
}

@article{moore2021modelling,
  title={Modelling optimal vaccination strategy for SARS-CoV-2 in the UK},
  author={Moore, Sam and Hill, Edward M and Dyson, Louise and Tildesley, Michael J and Keeling, Matt J},
  journal={PLoS computational biology},
  volume={17},
  number={5},
  pages={e1008849},
  year={2021},
  publisher={Public Library of Science San Francisco, CA USA}
}

@article{hill2019seasonal,
  title={Seasonal influenza: Modelling approaches to capture immunity propagation},
  author={Hill, Edward M and Petrou, Stavros and de Lusignan, Simon and Yonova, Ivelina and Keeling, Matt J},
  journal={PLoS computational biology},
  volume={15},
  number={10},
  pages={e1007096},
  year={2019},
  publisher={Public Library of Science San Francisco, CA USA}
}

@article{kim2009cost,
  title={Cost effectiveness analysis of including boys in a human papillomavirus vaccination programme in the United States},
  author={Kim, Jane J and Goldie, Sue J},
  journal={Bmj},
  volume={339},
  year={2009},
  publisher={British Medical Journal Publishing Group}
}
